# Supplementary material for: Isolated tricuspid Libman–Sacks endocarditis in a patient with systemic lupus erythematosus and antiphospholipid syndrome: case report
Source: Eur Heart J Case Rep. 2025 Oct 3;9(10):ytaf493. doi: 10.1093/ehjcr/ytaf493 (PMC12570301; doi:10.1093/ehjcr/ytaf493)
Supplement: ytaf493_Supplementary_Data [file ytaf493_supplementary_data.zip]

Archive with 2 entries (2 files):
- Video 1-2.mp4
- Video 2.mp4
